# Supplementary material for: Introducing CAR-T Therapy in Kazakhstan: Establishing Academic-Scale Lentiviral Vector and CAR-T Cell Production
Source: Biomolecules. 2025 Aug 14;15(8):1166. doi: 10.3390/biom15081166 (PMC12385160; doi:10.3390/biom15081166)
Supplement: Supplementary file 1 [file biomolecules-15-01166-s001.zip]

Archive with 1 entries (1 files):
- biomolecules-3773826-supplementary.pdf
